# Supplementary material for: Determining Frequency of Multiple Organ System Involvement and Concurrent Lesions Identified in Feedyard Mortalities and Potential Associations with Cattle Demographics
Source: Vet Sci. 2025 Jul 15;12(7):666. doi: 10.3390/vetsci12070666 (PMC12300491; doi:10.3390/vetsci12070666)
Supplement: Supplementary file 1 [file vetsci-12-00666-s001.zip]

Archive with 2 entries (2 files):
- concurrent table S1.pdf
- concurrent table S2.pdf
